# Supplementary material for: Treating Depression in Dementia Patients: A Risk or Remedy—A Narrative Review
Source: Geriatrics (Basel). 2024 May 15;9(3):64. doi: 10.3390/geriatrics9030064 (PMC11130822; doi:10.3390/geriatrics9030064)
Supplement: Supplementary file 1 [file geriatrics-09-00064-s001.zip]

Archive with 1 entries (1 files):
- geriatrics-2910357-supplementary.pdf
